# Supplementary material for: Ultrasonic-Assisted Rapid Preparation of Sulfonated Polyether Ether Ketone (PEEK) and Its Testing in Adsorption of Cationic Species from Aqueous Solutions
Source: Materials (Basel). 2022 Oct 27;15(21):7558. doi: 10.3390/ma15217558 (PMC9654382; doi:10.3390/ma15217558)
Supplement: Supplementary file 1 [file materials-15-07558-s001.zip]

Archive with 1 entries (1 files):
- materials-1955808-supplementary-update.pdf
